# Supplementary material for: Evolutionary Prevalence of the Electrostatic Switch Mechanism in P-type ATPases
Source: J Membr Biol. 2026 May 26;259(1):16. doi: 10.1007/s00232-026-00377-4 (PMC13212812; doi:10.1007/s00232-026-00377-4)
Supplement: Supplementary file 2 — Supplementary Material 2 [file 232_2026_377_MOESM2_ESM.txt]

>P4_ATP9A
-MTDNIPLQPVRQKKRMD------GCCEWLRCCGGGEARPRTVLGHPEKRDQRYPRNVINNQKYNFFTFLPGVLFNQFKYFFNLYFLLLACSQFVPEMRLGALYTYWVPLGFVLAVTVIREAVEEIRCYVRDKEVNSQVYSTARGTV--KVKSSNIQVGDLIIVEKNQRVPADMIFLRTKNCFLRTDQLDGETDWKLRLPPISESLSIENTLWAGTVVASGTVVGVVLYTGRELRSVMNTSNPRSKIGLFDLEVNCLTKILFGALVVVSLVMVALQHFAG-RWYLQ--IIRFLLLFSNIIPISLRVNLDMGKIVYSWVIRRDGTVVRSSTIPEQLGRISYLLTDKTGTLTQNEMIFKRLHLGTVAYFSIYTQQSQDPPTMSSRVHEAVKAIALCHNVTPVYESNGVRVYQASSPDEVALVQWTESVGLTLVGRDQSSMQFPFTYESKRMGIIVRDESTGITFYMKGADVVMAGIVQY---NDWLEEECGNMAREGLRVLVVAKKSLAEEQYQDFEARYVESLEMEMELLCLTGVEDQLQADVRPTLETLRNAGIKVWMLTGDKLETATCTAKNAHLVTRNQDIHALVISGDSLEKYYEYEFMELACQCPVCCRCAPTQKAQIVRLLQERTGKLTCAGDGGNDVSMIQESDCGVGVEGKEGKQASLAADFSITQFKHLGRLLMVHGRNSYKRSAALSQFVIHRSLCISTMQAVFSSVFYFASVPLYQGFLISTIYTMFPVFSLVLDKDVKSEVAML-YPELYKDLLKGRPLSYKTFLIWVLISIYQGSTIYGALLLF--------ESEFVHIVAISFTSLILTELLMVALTIQTWHWLMTVAELLSLACYIASLVFLHE-------------FIDVIATLSFLWKVSVITLVSCL-PLYVYLRRRFSPPSYSKLTS--------------------------
>P4_ATP9B
KRAAYYSAAGPRPGADRHEESDYHWKFLCTSCCGWLINICRRKLGCPEKCEEKHPRNSIKNQKYNVFTFIPGVLYEQFKFFLNLYFLVISCSQFVPALKIGYLYTYWAPLGFVLAVTMTREAIDEFRRFQRDKEVNSQLYSTVRGKV--QVKSSDIQVGDLIIVEKNQRIPSDMVFLRTKACFIRTDQLDGETDWKLKVAPIHESLSIENTLWASTIVASGTVIGVVIYTGKETRSVMNTSNPKNKVGLLDLELNRLTKALFLALVALSIVMVTLQGFVG-PWYRN--LFRFLLLFSYIIPISLRVNLDMGKAVYGWMMMKDGTVVRTSTIPEELGRLVYLLTDKTGTLTQNEMIFKRLHLGTVSYRDSYSQMQSQAGSVSSRIHEAVKAIVLCHNVTPVYESRAGRTYQASSPDEVALVQWTESVGLTLVSRDLTSMQFPFTSESKRMGVIVRDESTAITFYMKGADVAMSPIVQY---NDWLEEECGNMAREGLRTLVVAKKALTEEQYQDFESRYTESLEREMELLCLTGVEDQLQADVRPTLEMLRNAGIKIWMLTGDKLETATCIAKSSHLVSRTQDIHALVISGDSLEKYYEHEFVELACQCPVCCRCSPTQKARIVTLLQQHTGRRTCAGDGGNDVSMIQAADCGIGIEGKEGKQASLAADFSITQFRHIGRLLMVHGRNSYKRSAALGQFVMHRGLIISTMQAVFSSVFYFASVPLYQGFLMATIYTMFPVFSLVLDQDVKPEMAML-YPELYKDLTKGRSLSFKTFLIWVLISIYQGGILYGALVLF--------ESEFVHVVAISFTALILTELLMVALTVRTWHWLMVVAEFLSLGCYVSSLAFLNE--YFGIGRVSFGAFLDVITTVTFLWKVSAITVVSCLP--------------------LYVLKYLRKLSPPSYC-KLAS-----
>P4_ATP10A
EREPAGTEEPGPPGRRR-RTRTVRPPGAEDPAAGAAKGERRRR----RGCAQHLADNRLKTTKYTLLSFLPKNLFEQFHRPANVYFVFIALLNFVPAVNAFQPGLALAPVLFILAITAFRDLWEDYSRHRSDHKINHLGCLVFSREEYVNRFWKEIHVGDFVRLRCNEIFPADILLLSSPDCHIETANLDGETNLKRRQVGKKAGLYKENLLLRGCTLRNDAVVGIVIYAGHETKALLNNSGPRYKRSKLERQMNCDVLWCVLLLVCMSLFSAVGHGLWIWPKSDGSSFLTMIIVLQVLIPISLYVSIEIVKACQVYFINQDQLQCRALNITEDLGQIQYIFSDKTGTLTENKMVFRRCTVSGVEYQEADSEEEEVVPPELSDVFDFFIALTICNTVVVTEERLGQLRYEAESPDEAALVYAARAYNCVLVERLHDQVSLGFDSVRKRMSVVIRHPLTDINVYTKGADSVVMDLLQPCSSRSKTQNYLNVYAAEGLRTLCIAKRVLSKEEYACWLQSHLIRLETNLHLLGATGIEDRLQDGVPETISKLRQAGLQIWVLTGDKQETAVNIAYACKLLDHDEEVISLVIDGRSLAKNLEDKFLFLAKQCRLCCRSTPLQKSMVVKLVRSKLKAMTLAGDGANDVSMIQVADVGVGISGQEGMQAVMASDFAVPKFRYLERLLILHGHWCYSRLANMVLYFFYKNTMFVGLLFWFQFFCGFSASTMIDQWYLNLLFSSLPPLVTGVLDRDVPANVLLTNPQLYKSGQNMEEYRPRTFWFNMADAAFQSLVCSIPYLAY-----YDSNVDLFTWGTPIVTIALLTFLLHLGIETKTWTWLNWITCGFSVLLFFTVALIYNAS-CATCYPPSNPYWTMQLLGDPVFYLTCLMTPVAALLPRLFSLQGRVFPTQLQLARQLTRKSPRSGRTVKTSVPSWHTQQPVC
>P4_ATP10B
RVRDGFPHCPSETTPLLSRQSYNLVFPNNSIFHQDWEEVSRRY-----------PGNRTCTTKYTLFTFLPRNLFEQFHRWANLYFLFLVILNWMPSMEVFHREITMLPLAIVLFVIMIKDGMEDFKRHRFDKAINCSNIRIYERKEYVQKCWKDVRVGDFIQMKCNEIVPADILLLFSPNCHLETASLDGETNLKQRCVQTRTGFGCESLLLRGCTIRNEMAVGIVIYAGHETKAMLNNSGPRYKRSKIERRMNIDIFFCIGILILMCLIGAVGHSIWNGPDANGSMFLTMIILLQVLIPISLYVSIELVKLGQVFFLSNDSIQCRALNIAEDLGQIQYIFSDKTGTLTENKMVFRRCTIMGSEYELDSDGEEWTQYSTTSSIADFFLALTICNSVMVSDERDDAFCYEAESPDEAALVHAAHAYSFTLVSRTPEQVTLGFDSVRKRMSVVVRHPLTGIVVYTKGADSVIMDLLEDPACRARTQKHLDLYARDGLRTLCIAKKVVSEEDFRRWASFRRQHLENQLTLLGATGIEDRLQEGVPDTIATLREAGIQLWVLTGDKQETAVNIAHSCRLLNQTDTVYGLVIDGKTLNGKLEKKFLELTQYCRLCCRSTPLQKSMIVKLVRDKLRVMTLSGDGANDVSMIQAADIGIGISGQEGMQAVMSSDFAITRFKHLKKLLLVHGHWCYSRLARMVVYYLYKNVCYVNLLFWYQFFCGFSSSTMIDYWQMNLFFTSLPPLVFGVLDKDISAETLLALPELYKSGQNSECYNLSTFWISMVDAFYQSLICFIPYLAY-----KGSDIDVFTFGTPINTISLTTILLHQAMEMKTWTIFHGVVLLGSFLMYF--LVSLLYNACVICNSPTNPYWVMEQLSNPTFYLVCFLTPVVALLPRYFSLQGTCGKSLISKAQKDKLPPDKTHHPVSSITSASTPKSSNP
>P4_ATP10D
RRLIRGATRDDDSGPYNYGRKSSQRHRIVVPHIQPFKDEYEKF-------SGAYVNNRIRTTKYTLLNFVPRNLFEQFHRAANLYFLFLVVLNWVPLVEAFQKEITMLPLVVVLTIIAIKDGLEDYRKYKIDKQINNLITKVYSRKEYIDRCWKDVTVGDFIRLSCNEVIPADMVLLFSPDCHIETSGLDGESNLKQRQVKERVGLSKENLLLRGCTIRNEAVVGIVVYAGHETKAMLNNSGPRYKRSKLERRANTDVLWCVMLLVIMCLTGAVGHGIWLSPEPDGHMFWTMIILLQVLIPISLYVSIEIVKLGQIYFIQSDIVQCRALNIAEDLGQIQYLFSDKTGTLTENKMVFRRCSVAGFDYQEAVSEDEDFIDMETLYIIDFFIALAICNTVVVSVEEEVSLCYEAESPDEAALVYAARAYQCTLRSRTPEQVMLPFDSVRKRMSVVVRHPLSNVVVYTKGADSVIMELLSVASPREKTQKHLDDYAKQGLRTLCIAKKVMSDTEYAEWLRNHFMRLENKLTLLGATGIEDRLQEGVPESIEALHKAGIKIWMLTGDKQETAVNIAYACKLLEPDDKLFGLIITGKTLEESLQKQFLELTSWCQVCCRATPLQKSEVVKLVRSHLQVMTLAGDGANDVSMIQVADIGIGVSGQEGMQAVMASDFAVSQFKHLSKLLLVHGHWCYTRLSNMILYFFYKNVAYVNLLFWYQFFCGFSGTSMTDYWVLNLLFTSAPPVIYGVLEKDVSAETLMQLPELYRSGQKSEAYLPHTFWITLLDAFYQSLVCFVPYFTY-----QGSDTDIFAFGNPLNTAALFIVLLHLVIESKSLTWIHLLVIIGSILSYF--LFAIVFGACVTCNPPSNPYWIMQML-DPVFYLVCILTTSIALLPRFVVLQGSLFPSPILRAKHDRLTPEEMNQVTSKYANQSAGKSGRR
>P4_ATP11B
IRQQLGFDPPHQSD----------TRTIYVANRFPQNGLYTPQ---------KFIDNRIISSKYTVWNFVPKNLFEQFRRVANFYFLIIFLVQLM-IDTPTSPVTSGLPLFFVITVTAIKQGYEDWLRHNSDNEVNGAPVYVVRSGGLVKTRSKNIRVGDIVRIAKDEIFPADLVLLSSLDCHVTTASLDGETNLKTHVAEIVRPLGPESLLLRGARLKNKEIFGVAVYTGMETKMALNYKSKSQKRSAVEKSMNTFLIIYLVILISEAVISTILKYTWQAPWYNQKSFLAFLVLYNFIIPISLYVTVEMQKFLGSFFIGWDKAQVNTSDLNEELGQVEYVFTDKTGTLTENEMQFRECSINGMKYTPDSSEGNLSYLELIKEHDLFFKAVSLCHTVQISNVQTDCLEYYASSPDEKALVEAAARIGIVFIGNSEETMELEFDSDRRRMSVIVQAPSGEKLLFAKGAESSILPKCIGGE-IEKTRIHVDEFALKGLRTLCIAYRKFTSKEYEEIDKRIFQFIEKDLILLGATAVEDRLQDKVRETIEALRMAGIKVWVLTGDKHETAVSVSLSCGHFHRTMNILGLVVDGTSLSREHEKLFMEVCRNCSLCCRMAPLQKAKVIRLIKISPKPITLAGDGANDVSMIQEAHVGIGIMGKEGRQAARNSDYAIARFKFLSKLLFVHGHFYYIRIATLVQYFFYKNVCFITPQFLYQFYCLFSQQTLYDSVYLNICFTSLPILIYSLLEQHVDPHVLQNKPTLYRDISKNRLLSIKTFLYWTILGFSHAFIFFGSYLLIKSLLGNGQMFGNWTFGTLVFTVMVITVTVKMALETHFWTWINHLVTWGSIIFYF--VFSLFYGGLWPFLGSQNMYFVFILLSSGSAWFAIILMVVTCLFLDIIVFDRHLHPTSTEKAQLTETNAGIERVIGRCSPRSWSASDPFY
>P4_ATP11A
VRTLVHRYCAGEENWVD-------SRTIYVGHREPPPG-AEAY------IPQRYPDNRIVSSKYTFWNFIPKNLFEQFRRVANFYFLIIFLVQLI-IDTPTSPVTSGLPLFFVITVTAIKQGYEDWLRHKADNAMNQCPVHFIQHGKLVRKQSRKLRVGDIVMVKEDETFPCDLIFLSSGDCHVTTASLDGESSHKTHYAPVVRPLGSENLLLRGATLKNEKIFGVAIYTGMETKMALNYQSKSQKRSAVEKSMNAFLIVYLCILISKALINTVLKYMWQSPWYNQKTFLAFMVLFNYIIPVSMYVTVEMQKFLGSYFITWDGPLVNTSDLNEELGQVEYIFTDKTGTLTENNMEFKECCIEGHVYVPHVICNGQVLPNGREREELFFRALCLCHTVQVKDDSVDGCVYISSSPDEVALVEGVQRLGFTYLRLKDNYMELSFDSVRRRMSVIVK-SATGIYLFCKGADSSIFPRVIEGK-VDQIRARVERNAVEGLRTLCVAYKRLIQEEYEGICKLLQEQIEKDLTLLGATAVEDRLQEKAADTIEALQKAGIKVWVLTGDKMETAAATCYACKLFRRNTQLLGLIIDGAALSGNYRELFLEICRSCSLCCRMAPLQKAQIVKLIKFSKHPITLAGDGANDVSMILEAHVGIGVIGKEGRQAARNSDYAIPKFKHLKKMLLVHGHFYYIRISELVQYFFYKNVCFIFPQFLYQFFCGFSQQTLYDTAYLNISFTSLPILLYSLMEQHVGIDVLKRDPTLYRDVAKNALLRWRVFIYWTLLGLFDALVFFGAYFVFETVTSNGQIFGNWTFGTLVFTVMVFTVTLKLALDTHYWTWINHFVIWGSLLFY--VVFSLLWGGIWPFLNYQRMYYVFIMLSSGPAWLAIVLLVTISLLPDVLVLCRQLWPTAT------------ERVQTKSQCLSVEQSTIFM
>P4_ATP11C
----MQMVPSLPPASE--EKRVGTRTVFVGNHPVSETE---AY------IAQRFCDNRIVSSKYTLWNFLPKNLFEQFRRIANFYFLIIFLVQV-TVDTPTSPVTSGLPLFFVITVTAIKQGYEDCLRHRADNEVNKSTVYIIENAKRVRKESEKIKVGDVVEVQADETFPCDLILLSSTDCYVTTASLDGESNCKTHYAAVARSLGPENLLLKGATLKNEKIYGVAVYTGMETKMALNYQGKSQKRSAVEKSINAFLIVYLFILLTKAAVCTTLKYVWQSPWYNQKTFLSFMVLFNFIIPVSMYVTVEMQKFLGSFFISWDGALVNTSDLNEELGQVDYVFTDKTGTLTENSMEFIECCIDGHKYGVTQEVDGLSQTVDKNREELFLRALCLCHTVEIKNDAVDGLTYISSSPDEIALVKGAKRYGFTFLGNRNGYMRLNFDAVRRRMSVIVK-TQEGILLFCKGADSAVFPRVQNHE-IELTKVHVERNAMDGYRTLCVAFKEIAPDDYERINRQLIDDIETNMNLIGATAVEDKLQDQAAETIEALHAAGLKVWVLTGDKMETAKSTCYACRLFQTNTELLGLIIDGSTLSNNYKSIFLQICMKCTLCCRMAPLQKAQIVRMVKNLKSPITLSGDGANDVSMILESHVGIGIKGKEGRQAARNSDYSVPKFKHLKKLLLAHGHLYYVRIAHLVQYFFYKNLCFILPQFLYQFFCGFSQQPLYDAAYLNICFTSLPILAYSLLEQHINIDTLTSDPRLYMKISGNAMLQLGPFLYWTFLAAFEGTVFFGTYFLFQSLEENGKVYGNWTFGTIVFTVLVFTVTLKLALDTRFWTWINHFVIWGSLAFY--VFFSFFWGGIWPFLKQQRMYFVFAMLSSVSTWLAIILLIFISLFPEILVLKNVRRRSARRNLSCRRASDSLRPLLLRTFS----DESNVL
>P4_ATP8A1
MRRTVSEIRSRAEGYEKT------DDVSEKTSLADQEEVRTIF--INQPQLTKFCNNHVSTAKYNIITFLPRFLYSQFRRAANSFFLFIALLQQIPDVSPTGRYTTLVPLLFILAVAAIKEIIEDIKRHKADNAVNKKQTQVLRNGAWEIVHWEKVAVGEIVKVTNGEHLPADLISLSSPQCYIETSNLDGETNLKIRQGHGTVPLGADQILLRGAQLRNQWVHGIVVYTGHDTKLMQNSTSPPLKLSNVERITNVQILILFCILIAMSLVCSVGSAIWNRDWYLNLNFLTFIILFNNLIPISLLVTLEVVKFTQAYFINWDAAMARTSNLNEELGQVKYIFSDKTGTLTCNVMQFKKCTIAGVAYDYGCSPDEWQNSPTAPIICEFLTMMAVCHTAVPEREGDK-IIYQAASPDEGALVRAAKQLNFVFTGRTPDSVILEFTSARKRMSVIVRTPSGKLRLYCKGADTVIYDRLAETSKKEITLKHLEQFATEGLRTLCFAVAEISESDFQEWRAVYQELIEKNLQLLGATAIEDKLQDQVPETIETLMKADIKIWILTGDKQETAINIGHSCKLLKKNMGMIALIIDGKTLKFGVRQYFLDLALSCKICCRVSPLQKSEVVEMVKKQVKVVTLAGDGANDVSMIQTAHVGVGISGNEGLQAANSSDYSIAQFKYLKNLLMIHGAWNYNRVSKCILYCFYKNIVLYIIEIWFAFVNGFSGQILFERWCINVMFTAMPPLTLGIFERSCRKENMLKYPELYKTSQNALDFNTKVFWVHCLNGLFHSVIL-WFPLKAQTAFGNGKTSDYLLLGNFVYTFVVITVCLKAGLETSYWTWFSHIAIWGSIALWVVFFGIYSS--LWPAIPMAPDMSGEALFSSGVFWMGLLFIPVASLLLDVVVIKRTAFKTLVDEVQELEAKSQDKSLTERAQLFKKNHVNLYR
>P4_ATP8A2
MLNGAGLDKALKMSLPRRPVRSSLDEMSRATSVGDQLEAPARTIYLNQPHLNKFRDNQISTAKYSVLTFLPRFLYEQIRRAANAFFLFIALLQQIPDVSPTGRYTTLVPLIIILTIAGIKEIVEDFKRHKADNAVNKKKTIVLRNGMWHTIMWKEVAVGDIVKVVNGQYLPADVVLLSSPQCYVETANLDGETNLKIRQGKSLVALGPDQILLRGTQLRNQWVFGIVVYTGHDTKLMQNSTKAPLKRSNVEKVTNVQILVLFGILLVMALVSSAGALYWNRNWYIKKNLLTFIILYNNLIPISLLVTLEVVKYTQALFINWDPAMARTSNLNEELGQVKYLFSDKTGTLTCNIMNFKKCSIAGVTYELAREPSSDDFCPTAPCIQEFLTLLAVCHTVVPEKDGDN-IIYQASSPDEAALVKGAKKLGFVFTARTPFSVILEFSSDRKRMSVIVRTPSGRLRLYCKGADNVIFERLSKDSKMEETLCHLEYFATEGLRTLCVAYADLSENEYEEWLKVYQEIIEKNLLLLGATAIEDRLQAGVPETIATLLKAEIKIWVLTGDKQETAINIGYSCRLVSQNMALIALIIDGHTLKFEVRRSFLDLALSCKICCRVSPLQKSEIVDVVKKRVKAITLAGDGANDVGMIQTAHVGVGISGNEGMQATNNSDYAIAQFSYLEKLLLVHGAWSYNRVTKCILYCFYKNVVLYIIELWFAFVNGFSGQILFERWCINVIFTALPPFTLGIFERSCTQESMLRFPQLYKITQNGEGFNTKVFWGHCINALVHSLILFWFPMKAETVLTSGHATDYLFVGNIVYTYVVVTVCLKAGLETTAWTKFSHLAVWGSMLTWLVFFGIYST--IWPTIPIAPDMRGQAVLSSAHFWLGLFLVPTACLIEDVAAAKHTCKKTLLEEVQELETKSRVKRLNERDRLGRKTPPTLFR
>P4_ATP8B3
TRAGPEPSPAPPGPGDTGDSPGRGKAQPGRARKYEWRPLGQREKVILCWQRKKYKTNVIRTAKYNFYSFLPLNLYEQFHRVSNLFFLIIIILQSIPDISTLPWFSLSTPMVCLLFIRATRDLVDDMGRHKSDRAINNRPCQILMGKSFKQKKWQDLCVGDVVCLRKDNIVPADMLLLASPSCYVETVDIDGETNLKFRQADKKYSLDIGNLLLRGCRIRNDTCYGLVIYAGFDTKIMKNCGKIHLKRTKLDLLMNKLVVVIFISVVLVCLVLAFGFGFSVKYYLSGVFFWSFLILLSVTIPMSMFILSEFIYLGNSVFIDWDPAKARSTSLNDHLGQVEYIFSDKTGTLTQNILTFNKCCISGRVYRPKENPYLWNKFNGDEAVREFWRLLAICHTVMVRESPRERLLYQAASPDEGALVTAARNFGYVFLSRTQDTVTMDFNSTRKRMSVLVRKPEGAICLYTKGADTVIFERLHRRGAEFATEEALAAFAQETLRTLCLAYREVAEDIYEDWQQRHQNRAQALQQLLGATAIEDRLQDGVPETIKCLKKSNIKIWVLTGDKQETAVNIGFACELLSENMLILRDFLYARRLSVLQERAFVDLASKCQICCRVTPKQKALIVALVKKYHQVVTLAGDGANDINMIKTADVGVGLAGQEGMQAVQNSDFVLGQFCFLQRLLLVHGRWSYVRICKFLRYFFYKSMASMMVQVWFACYNGFTGQPLYEGWFLNLLYSTLPVLYIGLFEQDVSAEQSLEKPELYVVGQKDELFNYWVFVQAIAHGVTTSLVN-FMTLWIRAGPAS--FSDHQSFAVVVALSCLLSITMEVILIIKYWTALCVATILLSLGFYA-IMTTTTQSFLFRVSPTTFPFLYADVMSSPSILLVVLLSVSINTFPVLAVIFPALKELRAKEEKVIFTMEPLRESRARRSSYAFSHREGYA
>P4_ATP8B1
DEDSQPNDEVVPYSDDETQNRVNRREPFRKECTWQVKANDRKYTKFLCIKESKYANNAIKTYKYNAFTFIPMNLFEQFKRAANLYFLALLILQAVPQISTLAWYTTLVPLLVVLGVTAIKDLVDDVARHKMDKEINNRTCEVIKDGRFKVAKWKEIQVGDVIRLKKNDFVPADILLLSSPNCYVETAELDGETNLKFKMSNTSFPLDADKILLRGCVIRNDFCHGLVIFAGADTKIMKNSGKTRFKRTKIDYLMNYMVYTIFVVLILLSAGLAIGHAYWEASWYDGEIFWGYIIVLNTMVPISLYVSVEVIRLGQSHFINWDPAKARTTTLNEQLGQIHYIFSDKTGTLTQNIMTFKKCCINGQIYKIEQVDFSWNTYGKEPEVRQFFFLLAVCHTVMV-DRTDGQLNYQAASPDEGALVNAARNFGFAFLARTQNTITLDFNSDRKRMSIIVRTPEGNIKLYCKGADTVIYERLHRMNPKQETQDALDIFANETLRTLCLCYKEIEEKEFTEWNKKFMEEIEKDLILLGATAIEDKLQDGVPETISKLAKADIKIWVLTGDKKETAENIGFACELLTEDTTICALIITGSWLNRMRQKNFVDLACECSICCRVTPKQKAMVVDLVKRYKKAITLAGDGANDVNMIKTAHIGVGISGQEGMQAVMSSDYSFAQFRYLQRLLLVHGRWSYIRMCKFLRYFFYKNFAFTLVHFWYSFFNGYSAQTAYEDWFINVLYTSLPVLLMGLLDQDVSDKLSLRFPGLYIVGQRDLLFNYKRFFVSLLHGVLTSMILFIPLGAYQGQDGEA-PSDYQSFAVTIASALVITVNFQIGLDTSYWTFVNAFSIFGSIALYFGIMFDFHSAGIHVLFPSAFQFTGTAALRQPYIWLTIILAVAVCLLPVVAFLSMTIWPSESDKIQKKRLKAEERGVSTRRSAYAFSHQRGYA
>P4_ATP8B2
MPEKWARAQAPPSWSRKK------GTEEERRARANDREYNEKF---------QYASNCIKTSKYNILTFLPVNLFEQFQEVANTYFLFLLILQLIPQISSLSWFTTIVPLVLVLTITAVKDATDDYFRHKSDNQVNNRQSQVLINGILQQEQWMNVCVGDIIKLENNQFVAADLLLLSSPHCYIETAELDGETNMKVRQAENKFPLSNQNMLLRGCVLRNEWCFGLVIFAGPDTKLMQNSGRTKFKRTSIDRLMNTLVLWIFGFLVCMGVILAIGNAIWEHPWDEAVSFWSYIIILNTVVPISLYVSVEVIRLGHSYFINWDPAEARTTTLNEELGQVEYIFSDKTGTLTQNIMVFNKCSINGHSYELGERPEPVDFSIGDPHTHEFFRLLSLCHTVMSEEKNEGELYYKAQSPDEGALVTAARNFGFVFRSRTPKTITLDFNNIRKRMSVIVRNPEGKIRLYCKGADTILLDRLHHSTQLNTTMDHLNEYAGEGLRTLVLAYKDLDEEYYEEWAERRLEEVENNMMLLGATAIEDKLQQGVPETIALLTLANIKIWVLTGDKQETAVNIGYSCKMLTDDMTEVALVINGHSLAADMELEFLETACACKICCRVTPLQKAQVVELVKKYKKAVTLAGDGANDVSMIKTAHIGVGISGQEGIQAVLASDYSFSQFKFLQRLLLVHGRWSYLRMCKFLCYFFYKNFAFTMVHFWFGFFCGFSAQTVYDQYFINIVYTSLPVLAMGVFDQDVPEQRSMEYPKLYEPGQLNLLFNKREFFICIAQGIYTSVLMFIPYGVFATRDDGTQLADYQSFAVTVATSLVIVVSVQIGLDTGYWTAINHFFIWGSLAVYFAILFAMHSNGLFDMFPNQFRFVGNATLAQPTVWLTIVLTTVVCIMPVVAFLRLNLKPDLSDTVRYTQLVRKKGRTGSRRSGYAFSHQEGFG
>P4_ATP8B4
------------------MFCSEKRIVKANDREYNEKF--------------QYADNRIHTSKYNILTFLPINLFEQFQRVANAYFLCLLILQLIPEISSLTWFTTIVPLVLVITMTAVKDATDDYFRHKSDNQVNNRQSEVLINSKLQNEKWMNVKVGDIIKLENNQFVAADLLLLSSPHCYVETAELDGETNLKVRHADSKHSLNNEKIILRGCILRNSWCFGMVIFAGPDTKLMQNSGKTKFKRTSIDRLMNTLVLWIFGFLICLGIILAIGNSIWESFWNEGETFWSYIIILNTVVPISLYVSVEVIRLGHSYFINWDPAVARTTTLNEELGQIEYIFSDKTGTLTQNIMTFKRCSINGRIYEITQEKEPVDFSMGDPKVHEFLRLLALCHTVMSEENSAGELIYQVQSPDEGALVTAARNFGFIFKSRTPETITLDFNNTRKRMSVIVRNPEGQIKLYSKGADTILFEKLHPSNELSLTSDHLSEFAGEGLRTLAIAYRDLDDKYFKEWHKMLEEEIERDLMLLGATAVEDKLQEGVIETVTSLSLANIKIWVLTGDKQETAINIGYACNMLTDDMNDVALIINGHSLASDVKNDLLELACMCKICCRVTPLQKAQVVELVKKYRNAVTLAGDGANDVSMIKSAHIGVGISGQEGLQAVLASDYSFAQFRYLQRLLLVHGRWSYFRMCKFLCYFFYKNFAFTLVHFWFGFFCGFSAQTVYDQWFINIVYTSLPVLAMGIFDQDVSDQNSVDCPQLYKPGQLNLLFNKRKFFICVLHGIYTSLVLFIPYGAFYAGEDGQHIADYQSFAVTMATSLVIVVSVQIALDTSYWTFINHVFIWGSIAIYFSILFTMHSNGIFGIFPNQFPFVGNASLTQKCIWLVILLTTVASVMPVVAFLKVDLYPTLSDQIRR-WQKAQKRRSSSRRSGYAFAHQEGYG
>P5_ATP13A1
VHAHCALTCTPEYDPSKAGSTELVLSFEFQKIKYSYDALEKKQFSYYQSNRGFQEDSEIRAAKFGSNKAEMVVPSELFERATAPFFVFQVFCVGLWCLDEYWYY-----SVFTLSMLVAFEASLVQQQMRNMSEIRKMGNKVYRSRKWRPIASDEIVPGDIVSIRSENLVPCDVLLLRG-RCIVDEAMLTGESVPQMKEPVLDLQADSRHVIFGGTKVVQATCVAYVLRTGFNTKLLRTILF--GVKRVTANNLETFIFILFLLVFAIAAAAYV--------WIEGT-FLECTLILTSVVPPELPIELSLAVNTSLIALAKLYMYCTEPFRIPFAGKVEVCCFDKTGTLTSDSLVVR---------GVAGLRDGKEVTPVSSIPVETHRALASCHSLMQLDDGT-----LVGDPLEKAMLTAVDWTDEKVFPRSIK---FHFASALKRMSVLYEKSTDLYIAAVKGAPETLHSMFSQC--PPDYHHIHTEISREGARVLALGYKELGHLTHQQAREVKREALECSLKFVGFIVVSCPLKADSKAVIREIQNASHRVVMITGDNPLTACHVAQELHFIEKAHTLIALCLTGDGLAATDPQQLLRLIPHVQVFARVAPKQKEFVITSLKELGYVTLMCGDGTNDVGALKHADVGVALLANAPEDASIAAPFTSKLSSIQCICHVIKGRCTLVTTLQMFKILALNALIL-----------------AYSQSVLGVKFSDFQATLQGLLLAGCFLFIS--RSKPLKTLSRERPLPNIFNLYTILTVMLQFFVHLVYLYREQSPEKQEQFVDLYKEFEPSLVNS---------------------TVYIMAMAMQMATFAINYKGPFMESLPENKPLVWSVSLLAIIGLLLGSSPDFNSQFGLVDIPVEFKLVIAQVLLLDFCLALLADRVLQFFLGTPKLKVPS-
>P5_ATP13A2
FTVQVQTEAIGEGSLEPSAWKDTARYYLFQGQRYIWIETQQAFVHRS-RHGLSLQDQMVRKAIYGPNVISIPVKPQLLDEALNPYYGFQAFSIALWLADHYYWY--ALCIFLISSISICLSLYKTRKQSQTLRDMVKL--SCRPGGEEEWVDSSELVPGDCLVLQEGGLMPCDAALVAG-ECMVNESSLTGESIPVLKTAPYCAETHRRHTLFCGTLILQPHVLAVVTRTGFCTGLVSSILHP----RPINFKFYKHSMKFVAALSVLALLGTIYSIFILY--LNEI-VIRALDLVTVVVPPALPAAMTVCTLYAQSRLRRQGIFCIHPLRINLGGKLQLVCFDKTGTLTEDGLDVMGVVPLKGQAFLPLVPEPRRLP-----VGPLLRALATCHALSRL------QDTPVGDPMDLKMVESTGWVTQVLAVMRPPLWEFPFSSALQRMSVVVAWPGATPEAYVKGSPELVAGLCNPETVPTDFAQMLQSYTAAGYRVVALASKPLPTVPSLEAAQQLTDTVEGDLSLLGLLVMRNLLKPQTTPVIQALRRTRIRAVMVTGDNLQTAVTVARGCGMVAPQEHLIHLALSGPTF-GIIVKHFPKLLPKVQVFARMAPEQKTELVCELQKLQYCVGMCGDGANDCGALKAADVGISLSQA---EASVVSPFTSSMASIECVPMVIRGRCSLDTSFSVFKYMALYSLTQFISVLI--LYTINTNLGDLQFLAIDLVITTTVAVLMSRTGPALVLGRVRPPGALLSVPVLSSLLLQMVLVTGVQLGGYFLTLAPWFVPLNTAPDNLP-------------------------------NYENTVVFSLSSFQYLILAAAVSKGAPFRRPLYTNVPFLVALLSSVLVGLVL--VPGLLQGPLALITDTGFKLLLLGLVTLNFVGAFMLPACLRRLRPKRASKKRFK
>P5_ATP13A3
AKIRVLSLETYPVSSPKSRHRISKRYFTHHSVKYFWNDTIHNFIYEKHSAGLTKGMHAYRKLLYGVNEIAVKVPFKLLKEVLNPFYIFQLFSVILWSTDEYYYY--ALAIVVMSIVSIVSSLYSIRKQYVMLHDMVATHSTCRVNEEIEEIFSTDLVPGDVMVILNGTIMPCDAVLING-TCIVNESMLTGESVPVTKTNLYNPETHKRHTLFCGTTVIQELVKAIVVRTGFSTQLVRSILYP----KPTDFKLYRDAYLFLLCLVAVAGIGFIYTIINSI--LNEV-IIESLDIITITVPPALPAAMTAGIVYAQRRLKKIGIFCISPQRINICGQLNLVCFDKTGTLTEDGLDLWGIQRVENARSPEENVCNEMLV-----KSQFVACMATCHSLTKIEGVL------SGDPLDLKMFEAIGWIKQLLPESTPAGNQFPFSSALQRMSVVARVLGDRMDAYMKGAPEAIAGLCKPETVPVDFQNVLEDFTKQGFRVIALAHRKLESK--LTWHKVQNDAIENNMDFMGLIIMQNKLKQETPAVLEDLHKANIRTVMVTGDSMLTAVSVARDCGMILPQDKVIHFAMNGKSF-SVILEHFQDLVPKLHVFARMAPDQKTQLIEALQNVDYFVGMCGDGANDCGALKRAHGGISLSEL---EASVASPFTSKTPSISCVPNLIRGRAALITSFCVFKFMALYSIIQYFSVTL--LYSILSNLGDFQFLFIDLAIILVVVFTMSLNPAWKELVAQRPPSGLISGALLFSVLSQIIICIGFQSLGFFWVKQPWYEVWHKACNTTG--SGFWNSSHVDNETELDEHNIQ--------NYENTTVFFISSFQYLIVAIAFSKGKPFRQPCYKNYFFVFSFLYIFILFIMLYPVASVDQVLQIVCVPYQWRVTMLIIVLVNAFVSITLPWALGCRK--KTPKAKYM
>P5_ATP13A4
KKVIWIYLSALNSAFGLTEYIINRRCIKVQKIRYVWNYLEGQFIHQKFGSGLTREEQEIRRLICGPNTIDVEVTWKLLKEVLNPFYIFQLFSVCLWFSEDYKEY--AFAIIIMSIISISLTVYDLREQSVKLHHLVESHNSCGRKAGVQELESRVLVPGDLLILGNKVLMPCDAVLIEG-SCVVDEGMLTGESIPVTKTPTQSEADYKRHVLFCGTEVIQGTVRAVVLQTGFNTDLVRSILYP----KPVNFQLYRDAIRFLLCLVGTATIGMIYTLCV--YVLSGE-VRKALDVITIAVPPALPAALTTGIIYAQRRLKKRGIFCISPQRINVCGQLNLVCFDKTGTLTRDGLDLWGVVSCDRNGEVHSFASGQALP-----WGPLCAAMASCHSLILLDGTI------QGDPLDLKMFEATTWEGDDFHIKGVPVVKFPFSSALQRMTVIVQEMGGDL-AFMKGAPERVASFCQPETVPTSFVSELQIYTTQGFRVIALAYKKLENDHHATTLTR--ETVESDLIFLGLLILENRLKEETKPVLEELISARIRTVMITGDNLQTAITVARKSGMVSESQKVIHFALTGKSF-HVISQHFSSLLPKINIFARMSPGQKSSLVEEFQKLDYFVGMCGDGANDCGALKMAHVGISLSEQ---EASVASPFTSKTPNIECVPHLIKGRAALVTSFCMFKYMALYSMIQYVGVLL--LYWETNSLSNYQFLFQDLAITTLIGVTMNLNGAYPKLVPFRPAGRLISPPLLLSVIFNILLSLAMHIAGFILVQRPWYSVEISTVQNESISELTMSPTAPEKMES-----------NSTFTSFENTTVWFLGTINCITVALVFSKGPFRQPTYTNYIFVLVIQLGVCLFILFADIPELYRRLDLLCTPVLWRASIVIMLSLNFIVSLVALWMMIKRCFGYQSKSQYR
>P5_ATP13A5
KKVFCLYLSTLKFPVSKKHSVINQRCMEVQKIRYVWNDLEKRFIHQTFGLGLTSEEQEVRRLVCGPNAIEVEIQWKLLKQVLNPFYVFQAFTLTLWLSQGYIEY--SVAIIILTVISIVLSVYDLRQQSVKLHNLVEDHNKIVKDKGLEELESRLLVPGDILILG-KFSLPCDAVLIDG-SCVVNEGMLTGESIPVTKTPCHSLEDYRKHVLFCGTEVIQGPVRAVVLQTGYNTDLVRSILYP----RPLNFKLYSDAFKFIVFLACLGVMGFFYALGV--YMYHGVTVTMALILLTVTVPPVLPAALTIGNVYAQKRLKKKKIFCISPQRINMCGQINLVCFDKTGTLTEDGLDLWGTVPTADNCEAHSFASGQAVP-----WSPLCAAMASCHSLILLNGTI------QGDPLDLKMFEGTAWKSCKFGTSVSNIIKFPFSSSLQRMSVIAQLAGENFHVYMKGAPEMVARFCRSETVPKNFPQELRSYTVQGFRVIALAHKTLKMGNLSEVEHLAREKVESELTFLGLLIMENRLKKETKLVLKELSEARIRTVMITGDNLQTAITVAKNSEMIPPGSQVIHFAMSGKSY-QVIFQHFNSLLPKVNVFARMSPGQKSSLIEEFQKLNYYVGMCGDGANDCGALKAAHAGISLSEQ---EASVASPFTSKTTNIQCVPHLIRGRAALVSSFGVFKYLTMYGIIQFISALL--LYWQLQLFGNYQYLMQDVAITLMVCLTMSSTHAYPKLAPYRPAGQLLSPPLLLSIFLNSCFSCIVQISAFLYVKQPWYCEVY-SECFLANQSNFSTNVSLERNWTGNATLIPGSILSFETT-----TLWPITTINYITVAFIFSKGPFRKPIYTNYIFSFLAALGLTIFILFSDFQVIYRGMELIPTITSWRVLILVVALTQFCVAFFELWLLIKREFGFYSKSQYR
>P1B_ATP7A
KKSGACEDHSMAQAGEVVVQRIKVATIVYQPHLISVEEMKKQIVQSIEGVISKKPGVKSIRVRYNPAVIQPPMIWRRSRQILPGLSVMNLLSFLLVLATTIAFAFDTPPMLFVFIALGWLEHIAKGKTSEALAKLISLQATIVTLDSILQVDVELVQRGDIIKVVPGGKFPVDGRVIEG-HSMVDESLITGEAMPVAKKP--------GSTVIAGSINQNGSLLICATHVGADTQIVKLVEEAQTSKAPIQQFADKLSGYFVPFIVFVSIATLLVWIVIGFPGYNRSAFQASITVLCIACPCSLGLATPTAVMVGTGVGAQNGILIKGGEPLEMAHKVKVVVFDKTGTITHGTPVVNQVKVLT---ESNRISHHKILAAESNSEHPLGTAITKYCKQELDTETLGTFQVVPGCGISCKVTNIEGLLNWNIEDNNIKNAS--LVQIDAS----NEQSSTSSMIIDAQISNALNAQQYKVLINNDVNDFMTEHERKGRTAVLVA-------------------VDDELC--GLIAIADTVKPEAELAIHILKSMGLEVVLMTGDNSKTARSIASQVGITK-------------------------------VFAEVLPSHKVAKVKQLQEEGKRVAMVGDGINDSPALAMANVGIAIG-TGTDVAIEAADVVLIRNDLLDVVASIDSRKTVKRIRINFVFALIYNLVGIP-----IAAGVFMPIGLVLQPWMGSAAMAASSVSVVLSSLFLKLYRKPTYES-YELPARSQIGQKSPSEISVHVGI----------------------------------DDTSRNSPKLGLLDR--------IVNYSRASINSLLSDKRSLNVVTSEPDKHSLLVGDEDDDTALAALDGICSNGCFI----CFCSTFFSSLL-------------------------------
>P1B_ATP7B
GKAASWPSRSLP-AQEAVVVRVKVAVITYQPYLIQPEDLRDHVVHSIEGMISQLEGVQQISVKYDPEVIQPLEIWKKSHNIIPGLSILNLIFFILVLATSIAYVFDTPPMLFVFIALGWLEHLAKSKTSEALAKLMSLQATVVTLGELIQVPMELVQRGDIVKVVPGGKFPVDGKVLEG-NTMADESLITGEAMPVTKKP--------GSTVIAGSINAHGSVLIKATHVGNDTQIVKLVEEAQMSKAPIQQLADRFSGYFVPFIIIMSTLTLVVWIVIGFPNPNKHAFQTSITVLCIACPCSLGLATPTAVMVGTGVAAQNGILIKGGKPLEMAHKIKTVMFDKTGTITHGVPRVMRVLLLG---DVATLPLRKVLAAEASSEHPLGVAVTKYCKEELGTETLGYFQAVPGCGIGCKVSNVE---GILAHSERPLS--APASHLNEAGSLP--------------AEKDAVPQTFSVLISSDVSDAMTDHEMKGQTAILVA-------------------IDGVLC--GMIAIADAVKQEAALAVHTLQSMGVDVVLITGDNRKTARAIATQVGINK-------------------------------VFAEVLPSHKVAKVQELQNKGKKVAMVGDGVNDSPALAQADMGVAIG-TGTDVAIEAADVVLIRNDLLDVVASIHSKRTVRRIRINLVLALIYNLVGIP-----IAAGVFMPIGIVLQPWMGSAAMAASSVSVVLSSLQLKCYKK-PDLERYEAQAHGHMKPLTASQVSVHIGM-----------------------------------------------DDRWR-------------------DSPRATPWDQVSYVSQVSLSSL------------TSDKPSRHSAADDGDKWSLLLNGRDEEQYI-----------------------
>P2B_ATP2B4
--MTNPSDRVLPANSMAEELRKLMALTQINVHYGGVQNLCSRLTSPVEGLSGNPADLEKRRQVFGHNVIPPKKPLELVEALQDVTLIILEIAAII--SLVLSFYIEGAAILFSVIIVVLVTAFNDWSKEKQFRGLQCRIEQIIRNGQLIQLPVAEIVVGDIAQVKYGDLLPADGILIQGNDLKIDESSLTGESDHVKKS------LDKDPMLLSGTHVMEGSGRMVVTAVGVNSIILTLLGVLQGKLTRLAVQIGKAGLLMSALTVFILILYFVIDNFVINPWLPECFFIIGITVLVVAVPEGLPLAVTISLAYSVKKMMKDNNLVRHLDACETMGNATAICSDKTGTLTMNRMTVVQAYIGGIHY--RQIPSPDVFLKVLDLIVNGISINSAYTSKILPPEKEGGLPRQVGNKTECALLGFVTDLYQAVRNEVPEEKLYTFNSVRKSMSTVIRNPNGGFRMYSKGASEIILRKCNRILDDDMVRTVIEPMACDGLRTICIAYRDFDDTE-PSWDNE--NEILTELTCIAVVGIEDPVRPEVPDAIAKCKQAGITVRMVTGDNINTARAIATKCGILTPGDDFL--CLEGKEFNEVEQEKLDKIWPKLRVLARSSPTDKHTLVKGIGEHRQVVAVTGDGTNDGPALKKADVGFAMGIAGTDVAKEASDIILTDDNFTSIVKAVMGRNVYDSISKFLQFQLTVNVVAVIVAFTGACITQDSPLKAVQMLWVNLIMDTFASLALATEPPTESLLKRRPNKPLISRTMMKNILGHAFYQLIVIFILVFAGEKFIDSGRKPSPPSQHYTIVFNTFVLMQLFNEINSRKIHGEKNVFSGIYRNIIFCSVVLGTFICQIFIVEFGGPFSCTSLSLSQWLWCIGIGELLWGQFISAIPTRSLAEMERGQILWFRGLNRIQTQIKVVKAFNQKSIHSFMFAIEEELPRT
>P2B_ATP2B1
MANNSVAYSGVKNSLKEAELRALMALRKIQESYGDVYGICTKLTSPNEGLSGNPADLERREAVFGKNFIPPKKPLQLVEALQDVTLIILEIAAIV--SLGLSFYIEGAAILLSVVCVVLVTAFNDWSKEKQFRGLQSRIEQVIRGGQVIQIPVADITVGDIAQVKYGDLLPADGILIQGNDLKIDESSLTGESDHVKKS------LDKDPLLLSGTHVMEGSGRMVVTAVGVNSIIFTLLGALQGKLTKLAVQIGKAGLLMSAITVIILVLYFVIDTFWVQPWLAECFFIIGVTVLVVAVPEGLPLAVTISLAYSVKKMMKDNNLVRHLDACETMGNATAICSDKTGTLTMNRMTVVQAYINEKHY--KKVPEPEAIPNILSYLVTGISVNCAYTSKILPPEKEGGLPRHVGNKTECALLGLLLDLYQDVRNEIPEEALYTFNSVRKSMSTVLKNSDGSYRIFSKGASEIILKKCFKILSDDIVKTVIEPMASEGLRTICLAFRDFPAEPEPEWDNE--NDIVTGLTCIAVVGIEDPVRPEVPDAIKKCQRAGITVRMVTGDNINTARAIATKCGILHPGEDFL--CLEGKDFNEIEQERIDKIWPKLRVLARSSPTDKHTLVKGISDQRQVVAVTGDGTNDGPALKKADVGFAMGIAGTDVAKEASDIILTDDNFTSIVKAVMGRNVYDSISKFLQFQLTVNVVAVIVAFTGACITQDSPLKAVQMLWVNLIMDTLASLALATEPPTESLLLRKPNKPLISRTMMKNILGHAFYQLVVVFTLLFAGEKFIDSGRNPAPPSEHYTIVFNTFVLMQLFNEINARKIHGERNVFEGIFNNAIFCTIVLGTFVVQIIIVQFGGPFSCSELSIEQWLWSLGMGTLLWGQLISTIPTSRLAERERGQILWFRGLNRIQTQIRVVNAFSRSSIHNFMFRIEDSEPHI
>P2B_ATP2B2
MTNSDFYSKNQRNESSHGELRSLMAVVKIKETYGDTEAICRRLTSPVEGLPGTAPDLEKRKQIFGQNFIPPKKPLQLVEALQDVTLIILEIAAII--SLGLSFYIEGAAILLSVICVVLVTAFNDWSKEKQFRGLQSRIEQVVRAGQVVQIPVAEIVVGDIAQVKYGDLLPADGLFIQGNDLKIDESSLTGESDQVRKS------VDKDPMLLSGTHVMEGSGRMLVTAVGVNSIIFTLLGALQGKLTKLAVQIGKAGLVMSAITVIILVLYFTVDTFVVNPWLPECFFIIGVTVLVVAVPEGLPLAVTISLAYSVKKMMKDNNLVRHLDACETMGNATAICSDKTGTLTTNRMTVVQAYVGDVHY--KEIPDPSSINKTMELLINAIAINSAYTTKILPPEKEGALPRQVGNKTECGLLGFVLDLYEPVRSQMPEEKLYTFNSVRKSMSTVIKLPDESFRMYSKGASEIVLKKCCKILNDEMVKKVIEPMACDGLRTICVAYRDFPSSPEPDWDNE--NDILNELTCICVVGIEDPVRPEVPEAIRKCQRAGITVRMVTGDNINTARAIAIKCGIIHPGEDFL--CLEGKEFNEIEQERIDKIWPKLRVLARSSPTDKHTLVKGITEQRQVVAVTGDGTNDGPALKKADVGFAMGIAGTDVAKEASDIILTDDNFSSIVKAVMGRNVYDSISKFLQFQLTVNVVAVIVAFTGACITQDSPLKAVQMLWVNLIMDTFASLALATEPPTETLLLRKPNKPLISRTMMKNILGHAVYQLALIFTLLFVGEKFIDSGRNPSPPSEHYTIIFNTFVMMQLFNEINARKIHGERNVFDGIFRNPIFCTIVLGTFAIQIVIVQFGGPFSCSPLQLDQWMWCIGLGELVWGQVIATIPTSRLAERERGQILWFRGLNRIQTQIRVVKAFSRTSIHNFMFRIEDSQPHI
>P2B_ATP2B3
MANSSIEFHPKPQQQRDVELRTLMALQKIEEAYGDVSGLCRRLTSPTEGLADNTNDLEKRRQIYGQNFIPPKQPLQLVEALQDVTLIILEVAAIV--SLGLSFYIEGAAILLSVICVVLVTAFNDWSKEKQFRGLQSRIEQVIRNGQLLQVPVAALVVGDIAQVKYGDLLPADGVLIQANDLKIDESSLTGESDHVRKS------ADKDPMLLSGTHVMEGSGRMVVTAVGVNSIIFTLLGALQGKLTKLAVQIGKAGLVMSAITVIILVLYFVIETFVVETWLAECFFIIGVTVLVVAVPEGLPLAVTISLAYSVKKMMKDNNLVRHLDACETMGNATAICSDKTGTLTTNRMTVVQSYLGDTHY--KEIPAPSALTKILDLLVHAISINSAYTTKILPPEKEGALPRQVGNKTECALLGFVLDLFQPVREQIPEDKLYTFNSVRKSMSTVIRMPDGGFRLFSKGASEILLKKCTNILNDDMVRKIIEPMACDGLRTICIAYRDFSAGQEPDWDNE--NEVVGDLTCIAVVGIEDPVRPEVPEAIRKCQRAGITVRMVTGDNINTARAIAAKCGIIQPGEDFL--CLEGKEFNEIEQERLDKVWPKLRVLARSSPTDKHTLVKGIGEQRQVVAVTGDGTNDGPALKKADVGFAMGIAGTDVAKEASDIILTDDNFTSIVKAVMGRNVYDSISKFLQFQLTVNVVAVIVAFTGACITQDSPLKAVQMLWVNLIMDTFASLALATEPPTESLLLRKPDKPLISRTMMKNILGHAVYQLAIIFTLLFVGELFIDSGRNPSPPSEHYTIIFNTFVMMQLFNEINARKIHGERNVFDGIFSNPIFCTIVLGTFGIQIVIVQFGGPFSCSPLSTEQWLWCVGVGELVWGQVIATIPTSQLAERERGQILWFRGLNRIQTQIRVVKAFSKTSIHNFMFLINDYTHNI
>P2C_ATP12A
ELSGTKDIVKTDKGDGKEELKKKNKELHLDDHKLSNRELEEKYTDIIMGLSSTRAAELLARD--GPNSLTPPKQIVKFKQMVGGFSILLWVGAFLWIAYGIQYSYLGCVLGLVVILTGIFAYYQEAKSTNIMSSFNKMIPQVIRDSEKKTIPSEQLVVGDIVEVKGGDQIPADIRVLSSQGCRVDNSSLTGESEPQPRSSTHENPLETKNICFYSTTCLEGTVTGMVINTGDRTHIASLASGVGNEKTPIAIEIEHFVHIVAGVAVSIGILFFIIAVSLKYQVLDSI-FLIGIIVANV--PEGLLATVTVTLSLTAKRMAKKNCLVKNLEAVETLGSTSIICSDKTGTLTQNRMTVAHLWFDNQIFDTSEDHSNQVFDQSSRTWASLSKIITLCNRAEFKPGQENVKKAVIGDASETALLKFSEVIVMEIRKRNRKVAEIPFNSTNKFQLSIMDDPHGKFLMVMKGAPERILEKCSTIMIAKTFHTAYMELGGLGERVLGFCHLYLPADEFPETYSFDINFPTSNLCFVGLLSMIDPPRSTVPDAVTKCRSAGIKVIMVTGDHPITAKAIAKSVGIISANSETVAAVVTGMELKDMSSEQLDEILANYQVFARTSPQQKLIIVEGCQRQDAVVAVTGDGVNDSPALKKADIGIAMGIAGSDAAKNAADMVLLDDNFASIVTGVEGRLIFDNLKKTIAYSLTKNIAELCPFLIYIIVGLPLPIGTITILFIDLGTDIIPSIALAYEKAESDIMNRKPRHKNKDRLVNQPLAVYSYLHIGLMQALGAF--LYFTVYAQGPRTLINLRVEWEKDYVNDLKDSYGQEWTRYQREYLEWTGYTAFFVGILVQQIADLIIRKTRRNIFQQGLFRNKVIWVGITSQIIIGLILSYGLGSVTALSFTMLRAQYWFVAVPHAILIWVYDEVRKLFIRLYPGSWWDKNMYY
>P2C_ATP4A
YSVELGPGPGGDMAAKMSGGKRKEKEMEINDHQLSVAELEQKYTSATKGLSASLAAELLLRD--GPNALRPPRGYVKFRQLAGGLQCLMWVAAAILIAFAIQASYLAIALIAVVVVTGCFGYYQEFKSTNIIASFKNLVPQVIRDGDKFQINADQLVVGDLVEMKGGDRVPADIRILAAQGCKVDNSSLTGESEPQTRSPTHESPLETRNIAFFSTMCLEGTVQGLVVNTGDRTRIASLASGVENEKTPIAIEIEHFVDIIAGLAILFGATFFIVAMCIGYTFLRAMVFFMAIVVAYV--PEGLLATVTVCLSLTAKRLASKNCVVKNLEAVETLGSTSVICSDKTGTLTQNRMTVSHLWFDNHIHDTTEDQSGQTFDQSSETWRALCRVLTLCNRAAFKSGQDAVKRIVIGDASETALLKFSELTAMGYRDRFPKVCEIPFNSTNKFQLSILEDPRDPHLLVMKGAPERVLERCSSILIREAFQTAYLSLGGLGERVLGFCQLYLNEKDYPPGYAFDVNFPSSGLCFAGLVSMIDPPRATVPDAVLKCRTAGIRVIMVTGDHPITAKAIAASVGIISEGSETVACVINGMQLKDMDPSELVEALRTHPVFARTSPQQKLVIVESCQRLGAIVAVTGDGVNDSPALKKADIGVAMGIAGSDAAKNAADMILLDDNFASIVTGVEGRLIFDNLKKSIAYTLTKNIPELTPYLIYITVSVPLPLGCITILFIELCTDIFPSVSLAYEKAESDIMHLRPRNPKRDRLVNEPLAAYSYFQIGAIQSFAGFTD-YFTAMAQGPLLCVGLRAQWEDHHLQDLQDSYGQEWTFGQRLYQQYTCYTVFFISIEVCQIADVLIRKTRRLAFQQGFFRNKILVIAIVFQVCIGCFLCYCPGMPNIFNFMPIRFQWWLVPLPYGILIFVYDEIRKLGVRCCPGSWWDQELYY
>P2C_ATP1A4
KGTVAPHDQSPRRRPKKGREKQKRKEVVMDDHKLTLEELSTKYVDLTKGHSHQRAKEILTRG--GPNTVTPPPTWVKFKQLFGGFSLLLWTGAILFVAYSIQIYYLSIVLSVVVIVTGCFSYYQEAKSSKIMESFKNMVPQVIRGGEKMQINVQEVVLGDLVEIKGGDRVPADLRLISAQGCKVDNSSLTGESEPQSRSPTHENPLETRNICFFSTNCVEGTARGIVIATGDSTRIASLTSGLAVGQTPIAAEIEHFIHLITVVAVFLGVTFFALSLLLGYGWLEAIIFLIGIIVANV--PEGLLATVTVCLTLTAKRMARKNCLVKNLEAVETLGSTSTICSDKTGTLTQNRMTVAHMWFDMTVYDTTEEQTGKTFTKSSDTWFMLARIAGLCNRADFKANQEILKRATTGDASESALLKFIEQSVAEMREKNPKVAEIPFNSTNKYQMSILREDSSQHVLMMKGAPERILEFCSTFLLKEAFQNAYLELGGLGERVLGFCFLNLPSS-FSKGFPFNTNFPMDNLCFVGLISMIDPPRAAVPDAVSKCRSAGIKVIMVTGDHPITAKAIAKGVGIISEGTETAAIVVHGAELKDIQSKQLDQILQNHPVFARTSPQQKLIIVEGCQRLGAVVAVTGDGVNDSPALKKADIGIAMGISGSDVSKQAADMILLDDNFASIVTGVEGRLIFDNLKKSIMYTLTSNIPEITPFLMFIILGIPLPLGTITILCIDLGTDMVPAISLAYESAESDIMKRLPRNPKTDNLVNHRLIGMAYGQIGMIQALAGFFT-YFVILAEGPVDLLGIRLHWEDKYLNDLEDSYGQQWTYEQRKVVEFTCQTAFFVTIVVVQWADLIISKTRRNLFQQG-MRNKVLIFGILEETLLAAFLSYTPGMDVALRMYPLKITWWLCAIPYSILIFVYDEIRKLLIRQHPDGWVERETYY
>P2C_ATP1A1
GRDKYEPAAVSEQGDKKGKGKKDRKEVSMDDHKLSLDELHRKYTDLSRGLTSARAAEILARD--GPNALTPPPTWIKFRQLFGGFSMLLWIGAILFLAYSIQAAYLGVVLSAVVIITGCFSYYQEAKSSKIMESFKNMVPQVIRNGEKMSINAEEVVVGDLVEVKGGDRIPADLRIISANGCKVDNSSLTGESEPQTRSPTNENPLETRNIAFFSTNCVEGTARGIVVYTGDRTRIATLASGLEGGQTPIAAEIEHFIHIITGVAVFLGVSFFILSLILEYTWLEAVIFLIGIIVANV--PEGLLATVTVCLTLTAKRMARKNCLVKNLEAVETLGSTSTICSDKTGTLTQNRMTVAHMWFDNQIHDTTENQSGVSFDKTSATWLALSRIAGLCNRAVFQANQENLKRAVAGDASESALLKCIELCVKEMRERYAKIVEIPFNSTNKYQLSIHKNTSEPHLLVMKGAPERILDRCSSILLKDAFQNAYLELGGLGERVLGFCHLFLPDEQFPEGFQFDTNFPIDNLCFVGLISMIDPPRAAVPDAVGKCRSAGIKVIMVTGDHPITAKAIAKGVGIISEGNETVACVVHGSDLKDMTSEQLDDILKYHTVFARTSPQQKLIIVEGCQRQGAIVAVTGDGVNDSPALKKADIGVAMGIAGSDVSKQAADMILLDDNFASIVTGVEGRLIFDNLKKSIAYTLTSNIPEITPFLIFIIANIPLPLGTVTILCIDLGTDMVPAISLAYEQAESDIMKRQPRNPKTDKLVNERLISMAYGQIGMIQALGGFFT-YFVILAEGPIHLLGLRVDWDDRWINDVEDSYGQQWTYEQRKIVEFTCHTAFFVSIVVVQWADLVICKTRRNVFQQG-MKNKILIFGLFEETALAAFLSYCPGMGVALRMYPLKPTWWFCAFPYSLLIFVYDEVRKLIIRRRPGGWVEKETYY
>P2C_ATP1A2
GREYSPAATTAENGGGK-KKQKEKKEVAMDDHKLSLDELGRKYVDLSKGLTNQRAQDVLARD--GPNALTPPPTWVKFRQLFGGFSILLWIGAILFLAYGIQAAYLGVVLAAVVIVTGCFSYYQEAKSSKIMDSFKNMVPQVIREGEKMQINAEEVVVGDLVEVKGGDRVPADLRIISSHGCKVDNSSLTGESEPQTRSPTHENPLETRNICFFSTNCVEGTARGIVIATGDRTRIATLASGLEVGRTPIAMEIEHFIQLITGVAVFLGVSFFVLSLILGYSWLEAVIFLIGIIVANV--PEGLLATVTVCLTLTAKRMARKNCLVKNLEAVETLGSTSTICSDKTGTLTQNRMTVAHMWFDNQIHDTTEDQSGATFDKRSPTWTALSRIAGLCNRAVFKAGQENIKRDTAGDASESALLKCIELSVRKMRDRNPKVAEIPFNSTNKYQLSIEREDSPQHVLVMKGAPERILDRCSTILVQDAFQNAYMELGGLGERVLGFCQLNLPSGKFPRGFKFDTNFPTEKLCFVGLMSMIDPPRAAVPDAVGKCRSAGIKVIMVTGDHPITAKAIAKGVGIISEGNETVACVVHGSDLKDMTSEQLDEILKNHTVFARTSPQQKLIIVEGCQRQGAIVAVTGDGVNDSPALKKADIGIAMGISGSDVSKQAADMILLDDNFASIVTGVEGRLIFDNLKKSIAYTLTSNIPEITPFLLFIIANIPLPLGTVTILCIDLGTDMVPAISLAYEAAESDIMKRQPRNSQTDKLVNERLISMAYGQIGMIQALGGFFT-YFVILAEGPSRLLGIRLDWDDRTMNDLEDSYGQEWTYEQRKVVEFTCHTAFFASIVVVQWADLIICKTRRNVFQQG-MKNKILIFGLLEETALAAFLSYCPGMGVALRMYPLKVTWWFCAFPYSLLIFIYDEVRKLILRRYPGGWVEKETYY
>P2C_ATP1A3
--------MGDKKDDKDSKGKERRKEVAMTEHKMSVEEVCRKYTDCVQGLTHSKAQEILARD--GPNALTPPPTWVKFRQLFGGFSILLWIGAILFLAYGIQAGYLGIVLAAVVIITGCFSYYQEAKSSKIMESFKNMVPQVIREGEKMQVNAEEVVVGDLVEIKGGDRVPADLRIISAHGCKVDNSSLTGESEPQTRSPTHDNPLETRNITFFSTNCVEGTARGVVVATGDRTRIATLASGLEVGKTPIAIEIEHFIQLITGVAVFLGVSFFILSLILGYTWLEAVIFLIGIIVANV--PEGLLATVTVCLTLTAKRMARKNCLVKNLEAVETLGSTSTICSDKTGTLTQNRMTVAHMWFDNQIHDTTEDQSGTSFDKSSHTWVALSHIAGLCNRAVFKGGQDNIKRDVAGDASESALLKCIELSVKLMRERNKKVAEIPFNSTNKYQLSIHETPNDNYLLVMKGAPERILDRCSTILLKEAFQNAYLELGGLGERVLGFCHYYLPEEQFPKGFAFDCNFTTDNLCFVGLMSMIDPPRAAVPDAVGKCRSAGIKVIMVTGDHPITAKAIAKGVGIISEGNETVACVIHGTDLKDFTSEQIDEILQNHTVFARTSPQQKLIIVEGCQRQGAIVAVTGDGVNDSPALKKADIGVAMGIAGSDVSKQAADMILLDDNFASIVTGVEGRLIFDNLKKSIAYTLTSNIPEITPFLLFIMANIPLPLGTITILCIDLGTDMVPAISLAYEAAESDIMKRQPRNPRTDKLVNERLISMAYGQIGMIQALGGFFS-YFVILAEGPGNLVGIRLNWDDRTVNDLEDSYGQQWTYEQRKVVEFTCHTAFFVSIVVVQWADLIICKTRRNVFQQG-MKNKILIFGLFEETALAAFLSYCPGMDVALRMYPLKPSWWFCAFPYSFLIFVYDEIRKLILRRNPGGWVEKETYY
>P2A_ATP2A3
---------------------------MEAAHLLPAADVLRHFVTAEGGL--SPAQVTGARERYGPNELPSEEGWELVEQFEDLLVRILLLAALVFV---LAWFVEPLVIMLILVANAIVGVWQERNAESAIEALKEYEPEVIRSDRVQRIRARDIVPGDIVEVAVGDKVPADLRLIEITTLRVDQSILTGESVSVTKHTPRAVNQDKKNMLFSGTNITSGKAVGVAVATGLHTKIRSQMAAVEPERTPLQRKLDEFGRQLSH------AISVICVAVWVISWLRGAYFKIAVALAVAAIPEGLPAVITTCLALGTRRMARKNAIVRSLPSVETLGCTSVICSDKTGTLTTNQMSVCRMFVVAEADGTTYTPEGEVRQGQFDGLVELATICALCNDSALDYNEAKGVYEKVGEATETALTCLVEKMVFDTDLQALSRVELEFSRDRKSMSVYTRPPTGQSKMFVKGAPESVIERCSSVRVREQILAKIRDWGSGTLRCLALATRDAPPRKEDMELDDCSVQYETDLTFVGCVGMLDPPRPEVAACITRCYQAGIRVVMITGDNKGTAVAICRRLGIFGDTEDVAGKAYTGREFDDLSPEQQRQACRTARCFARVEPAHKSRIVENLQSFNEITAMTGDGVNDAPALKKAEIGIAMG-SGTAVAKSAAEMVLSDDNFASIVAAVEGRAIYSNMKQFIRYLISSNVGEVVCIFLTAILGLPEALIPVQLLWVNLVTDGLPATALGFNPPDLDIMEKLPRSPR-EALISGWLF-FRYLAIGVYVGLATVAAAWWFVYDAGPHINFYQLRNFLKCSEDNPLFAGIDCEVFESRFPTTMA-----LSVLVTIEMCNALNSVSENQLLRMPPWMNPWLLVAVAMSMALHFLILLVPPLPLIFQVTPLSGRQWVVVLQISLPVILLDEALKYLSRNHMHEEMSQK---
>P2A_ATP2A1
---------------------------MEAAHAKTTEECLAYFVSETTGLTPDQVKRNLE--KYGLNELPAEEGWELVEQFEDLLVRILLLAACI--SFVLAWFVEPFVILLILIANAIVGVWQERNAENAIEALKEYEPEVYRADRVQRIKARDIVPGDIVEVAVGDKVPADIRILAITTLRVDQSILTGESVSVIKHTPRAVNQDKKNMLFSGTNIAAGKALGIVATTGVGTKIRDQMAATEQDKTPLQQKLDEFGEQLSK------VISLICVAVWLISWFRGAYFKIAVALAVAAIPEGLPAVITTCLALGTRRMAKKNAIVRSLPSVETLGCTSVICSDKTGTLTTNQMSVCKMFIIDKVDGSTYAPEGEVLKGQYDGLVELATICALCNDSSLDFNEAKGVYEKVGEATETALTTLVEKMVFNTDVRSLSKVELEFSRDRKSMSVYAKSRAAVNKMFVKGAPEGVIDRCNYVRVKEKIMAVIKEWGTGTLRCLALATRDTPPKREEMVLDDSALEYETDLTFVGVVGMLDPPRKEVTGSIQLCRDAGIRVIMITGDNKGTAIAICRRIGIFGENEEVA-RAYTGREFDDLPLAEQREACRR--CFARVEPSHKSKIVEYLQSYDEITAMTGDGVNDAPALKKAEIGIAMG-SGTAVAKTASEMVLADDNFSTIVAAVEGRAIYNNMKQFIRYLISSNVGEVVCIFLTAALGLPEALIPVQLLWVNLVTDGLPATALGFNPPDLDIMDRPPRSPK-EPLISGWLF-FRYMAIGGYVGAATVGAAWWFLYAEGPHVNYSQLTHFMQCTEDNTHFEGIDCEVFEAPEPMTMA-----LSVLVTIEMCNALNSLSENQLLRMPPWVNIWLLGSICLSMSLHFLILYVDPLPMIFKLRALDLTQWLMVLKISLPVIGLDEILKFVARNYLEDPEDERRK-
>P2A_ATP2A2
---------------------------MENAHTKTVEEVLGHFVNESTGLSLEQVKKLKE--RWGSNELPAEEGLELVEQFEDLLVRILLLAACI--SFVLAWFVEPFVILLILVANAIVGVWQERNAENAIEALKEYEPEVYRQDRVQRIKAKDIVPGDIVEIAVGDKVPADIRLTSITTLRVDQSILTGESVSVIKHTPRAVNQDKKNMLFSGTNIAAGKAMGVVVATGVNTKIRDEMVATEQERTPLQQKLDEFGEQLSK------VISLICIAVWIISWIRGAYFKIAVALAVAAIPEGLPAVITTCLALGTRRMAKKNAIVRSLPSVETLGCTSVICSDKTGTLTTNQMSVCRMFILDRVEGSTYAPIGEVHKHQYDGLVELATICALCNDSALDYNEAKGVYEKVGEATETALTCLVEKMVFDTELKGLSKIELEFSRDRKSMSVYNKPSRTSSKMFVKGAPEGVIDRCTHIRVKQKIMSVIREWGSGTLRCLALATHDNPLRREEMHLEDSAIKYETNLTFVGCVGMLDPPRIEVASSVKLCRQAGIRVIMITGDNKGTAVAICRRIGIFGQDEDVTSKAFTGREFDELNPSAQRDACLNARCFARVEPSHKSKIVEFLQSFDEITAMTGDGVNDAPALKKAEIGIAMG-SGTAVAKTASEMVLADDNFSTIVAAVEGRAIYNNMKQFIRYLISSNVGEVVCIFLTAALGFPEALIPVQLLWVNLVTDGLPATALGFNPPDLDIMNKPPRNPK-EPLISGWLF-FRYLAIGCYVGAATVGAAWWFIAADGPRVSFYQLSHFLQCKEDNPDFEGVDCAIFESPYPMTMA-----LSVLVTIEMCNALNSLSENQLLRMPPWENIWLVGSICLSMSLHFLILYVEPLPLIFQITPLNVTQWLMVLKISLPVILMDETVQPATKSCSFSACTDGISW
>P2B_ATP2C1
--MKVARFQKIPNGENET------VLTSKKASELPVSEVASILADLQNGL--NKCEVSHRRAFHGWNEFDISEDWKKYSQFKNPLIMLLLASAVI--SVLMHQFDDAVSITVAILIVVTVAFVQEYRSEKSLEELSKLVPPCVREGKLEHTLARDLVPGDTVCLSVGDRVPADLRLFEAVDLSIDESSLTGETTPCSKVTTNGDLASRSNIAFMGTLVRCGKAKGVVIGTGENSEVFKMMQAEEAPKTPLQKSMDLLGKQLSFY--SFGIIGIIMLV----GWLLGKMFTISVSLAVAAIPEGLPIVVTVTLALGVMRMVKKRAIVKKLPIVETLGCCNVICSDKTGTLTKNEMTVTHIFTSDGLHGVGYNQFGEVIVFYNPAVSRIVEAGCVCNDAVIRNNTL------MGKPTEGALIALAMKMLDGLQQDYIRKAEYPFSSEQKWMAVKHRTQQDREICFMKGAYEQVIKYCTTYQSRDVYQQEKARMGSAGLRVLALAS----------------GPELGQLTFLGLVGIIDPPRTGVKEAVTTLIASGVSIKMITGDSQETAVAIASRLGLYSKTSQ----SVSGEEIDAMDVQQLSQIVPK--VFYRASPRHKMKIIKSLQKNGSVVAMTGDGVNDAVALKAADIGVAMGQTGTDVCKEAADMILVDDDFQTIMSAIEGKGIYNNIKNFVRFQLSTSIAALTLISLATLMNFPNPLNAMQILWINIIMDGPPAQSLGVEPVDKDVIRKPPRNWKDSILTKNLILKILVSSIIIVCGTLFV---FWRELRDVPRDT------------------------------------TMTFTCFVFFDMFNALSSRSQTKVFEIGLCSNRMFCYAVLGSIMGQLLVIYFPPLQKVFQTESLSILDLLFLLGLTSSVCIVAEIIKKVERSREHVSSTSSSFL
>P2B_ATP2C2
FSGGGRQYQALEKDEEEAELKAIEALPPKEACKCQKEDLARAFVDLHTGL--SEFSVTQRRLAHGWNEFVADNSWKKYDQFKNPLILLLLGSALVVL---TKEYEDAVSIATAVLVVVTVAFIQEYRSEKSLEELTKLVPPCLREGKLQHLLARELVPGDVVSLSIGDRIPADIRLTEVTDLLVDESSFTGEAEPCSKTD-GGDLTTLSNIVFMGTLVQYGRGQGVVIGTGESSEVFKMMQAEETPKTPLQKSMDRLGKQLTLF--SFGIIGLIMLI----GWSQGKMFTIGVSLAVAAIPEGLPIVVMVTLVLGVLRMAKKRVIVKKLPIVETLGCCSVLCSDKTGTLTANEMTVTQLVTSDGLRTVCLLPSKEVIKFSNVSVGKLVEAGCVANNAVIRKNAV------MGQPTEGALMALAMKMLSDIKNSYIRKKEIPFSSEQKWMAVKSLKTEDQDIYFMKGALEEVIRYCTMYNNRSFCLQEEKRMGSLGLRVLALAS----------------GPELGRLTFLGLVGIIDPPRVGVKEAVQVLSESGVSVKMITGDALETALAIGRNIGLCNGKLQ----AMSGEEVDSVEKGELADRVGKVSVFFRTSPKHKLKIIKALQESGAIVAMTGDGVNDAVALKSADIGIAMGQTGTDVSKEAANMILVDDDFSAIMNAVEGKGIFYNIKNFVRFQLSTSISALSLITLSTVFNLPSPLNAMQILWINIIMDGPPAQSLGVEPVDKDAFRQPPRSVRDTILSRALILKILMSAAIIISGTLFI---FWKEMPERTPRTTTMT-----------------------------------FTCFVFFDLFNALTCRSQTKIFEIGFLRNHMFLYSVLGSILGQLAVIYIPPLQRVFQTENLGALDLLFLTGLASSVFILSELLKLCEKYCCVQMHPEDV--
